# Supplementary material for: Structure-based drug repositioning explains ibrutinib as VEGFR2 inhibitor
Source: PLoS One. 2020 May 27;15(5):e0233089. doi: 10.1371/journal.pone.0233089 (PMC7252619; doi:10.1371/journal.pone.0233089)
Supplement: S1 File — Results of the shRNA transfection of human Burkitt lymphoma cells (Namalwa) stimulated by the TLR9 ligand ODN2006. Per each clone the name of the silenced gene (‘Gene’ column), the number of Namlwa cells aquired by. the FACS (‘Cell number’), the percentage of inhibition of over-expression of surface proteins CD70 (‘% inh CD70’) and CD80 (‘% inh CD70’) are reported. (XLSX) [file pone.0233089.s001.xlsx]

## Sheet: Sheet1
Gene	Cell number	% inh CD70	% inh CD80
AAK1	10000	47.1591	14.3498
AAK1	10000	13.75	14.5291
AAK1	10000	77.6136	26.009
AAK1	10000	57.6136	8.43049
AAK1	10000	116.932	67.0852
AAK1	7721	-84.994	-107.84
ABL1	10000	22.1	32
ABL1	10000	-266.7	2.3
ABL1	10000	-93.7	-81.6
ABL1	10000	-82.5	-2.1
ABL1	10000	-57.8	27.3
ABL1	10000	-22.9825	-52.6099
ABL1	10000	95.2632	-1.23626
ABL1	9218	72.1053	-16.0714
ABL1	10000	-30.1095	-25.493
ABL1	10000	55.292	18.4507
ABL1	10000	-134.854	-18.169
ABL1	7516	9.30657	-18.169
ABL1	1283	16.9708	67.4648
ABL1	10000	-90.6934	-78.7324
ABL1	3964	56.7059	58.4167
ABL1	4296	91.3242	44.8413
ABL1	10000	38.0518	27.381
ABL2	4885	89.8864	75.3363
ABL2	10000	88.0682	69.0583
ABL2	4499	20.5682	56.1435
ABL2	4145	-18.9773	35.5157
ABL2	821	-13.5227	76.4126
ACVR1	10000	17.4165	-101.984
ACVR1	10000	-11.611	-54.5635
ACVR1	10000	11.0305	37.8968
ACVR1	8847	63.2801	50.7937
ACVR1	10000	-24.3832	14.4841
ACVR1B	10000	119.369	6.74394
ACVR1B	10000	64.4144	33.2982
ACVR1B	10000	54.2042	-24.236
ACVR1B	10000	86.6366	-0.210748
ACVR1B	10000	81.2312	36.0379
ACVR1B	10000	11.1823	28.006
ACVR1B	2711	24.7151	85.3622
ACVR1B	10000	-55.057	-23.301
ACVR1B	10000	71.4387	35.3249
ACVR1C	1750	-43.9773	15.6054
ACVR1C	1693	-25.3409	29.7758
ACVR1C	2169	-195.795	-253.274
ACVR2A	1706	38.9027	61.1672
ACVR2A	10000	61.8454	29.0685
ACVR2A	10000	19.9501	27.9461
ACVR2A	10000	41.3965	90.5724
ACVR2A	1386	22.4439	3.47924
ACVR2B	9857	-103.628	-8.92857
ACVR2B	10000	-73.1495	-13.2937
ACVR2B	1158	-140.493	116.468
ACVR2B	3020	9.5791	48.2143
ACVR2B	630	-26.7054	80.754
ACVR2B	10000	83.8308	15.6911
ACVR2B	10000	73.8806	65.7724
ACVR2B	4378	34.5771	55.8537
ACVR2B	9876	23.6318	16.0163
ADCK1	3537	-193.517	-158.953
ADCK1	10000	16.4138	-27.7216
ADCK1	10000	69.3793	43.9024
ADCK1	10000	2.06897	-23.0815
ADCK1	10000	-183.862	23.9143
ADCK1	10000	4.71795	43.4524
ADCK1	10000	-54.5641	20.4004
ADCK1	10000	53.9487	63.3658
ADCK1	3174	82.8718	23.6472
ADCK1	10000	-18.0513	-49.513
ADCK2	2559	-45.8621	-18.4602
ADCK2	7789	-18.9655	13.7358
ADCK2	5264	-0.344828	31.5836
ADCK2	4456	4.13793	-47.5066
ADCK5	10000	9.7931	-8.09042
ADCK5	10000	9.7931	-51.517
ADCK5	2339	-367.586	-62.3438
ADCK5	5448	-134.207	-95.0625
ADCK5	1640	16.2534	62.7629
ADRBK1	10000	-19.4514	65.4321
ADRBK1	10000	-87.2818	24.3547
ADRBK1	10000	59.3516	51.0662
ADRBK1	10000	-94.2643	36.2514
ADRBK1	10000	32.9177	53.0864
ADRBK2	534	-245.114	101.345
ADRBK2	779	-128.75	93.2735
ADRBK2	8018	40.5682	71.2108
AKT1	10000	-20.4	-1.2
AKT1	10000	-282.5	-10.7
AKT1	10000	-194	11.6
AKT1	2453	-97.9345	36.5198
AKT1	10000	11.8946	46.3779
AKT1	9511	-80.9829	-31.6654
AKT1	2831	-46.0826	81.9268
AKT2	10000	-0.3	-19.8
AKT2	10000	-190.2	-34.7
AKT2	10000	-128.2	47.9
AKT2	10000	-93.7656	35.3535
AKT2	10000	10.9726	-54.4332
AKT2	1376	11.4713	50.3928
AKT2	652	-79.3017	40.2918
AKT2	10000	-252.369	-40.9652
AKT3	10000	-94.3	12.4
AKT3	10000	-103.7	74.9
AKT3	10000	-121	30.1
AKT3	10000	-100.9	42.7
AKT3	10000	-184.2	93.5
AKT3	10000	170.363	66.4508
AKT3	10000	197.132	19.3005
AKT3	10000	185.277	57.6425
AKT3	10000	-71.7017	-14.1192
AKT3	10000	-52.7363	-55.6911
AKT3	10000	-65.9608	-21.1101
AKT3	10000	64.0784	53.1392
AKT3	5137	-45.9402	-33.7565
AKT3	3960	-25.7123	75.5041
AKT3	4970	48.6467	79.1636
ALK	10000	22.3043	28.275
ALK	10000	59.2319	46.952
ALK	10000	4.57903	56.1608
ALK	10000	6.05613	-17.7691
ALK	10000	45.938	29.3126
ALPK1	5115	60	-35.931
ALPK1	9314	-47.3103	-25.58
ALPK1	10000	48.4138	21.6538
ALPK1	10000	64.6897	39.0244
ALPK1	3695	6.2069	-0.475907
ALPK2	10000	-10.6897	-13.3858
ALPK2	10000	77.2414	33.6833
ALPK2	713	-117.586	-51.881
ALPK2	10000	22.7692	11.7424
ALPK3	3730	83.1724	50.0892
ALPK3	10000	193.517	134.444
ALPK3	10000	-41.2414	10.7079
ALPK3	1498	-225.517	-39.0244
AMHR2	10000	64.4318	-14.3498
AMHR2	10000	66.9318	37.4888
AMHR2	10000	8.06818	-6.27803
AMHR2	10000	77.1591	-29.2377
AMHR2	10000	72.3864	26.009
ANKK1	10000	88.3162	6.0652
ANKK1	10000	-71.8213	63.8362
ANKK1	10000	27.3769	-6.82335
ARAF	7575	46.8828	82.2671
ARAF	1077	-124.688	86.0831
ARAF	10000	-14.4638	64.5342
ARAF	5441	-88.2793	3.92817
ARAF	865	-106.234	69.697
ARAF	10000	-12.7708	-49.7276
ARAF	1439	85.2908	-15.0195
ARAF	27	8.43786	77.8988
ATM	10000	-165.8	-93.1
ATM	5371	91.1	99.7
ATM	10000	-0.9	-48
ATM	10000	-131	67.1
ATM	10000	-21	-44.3
ATM	10000	12.831	1.51229
ATM	10000	-45.8248	-102.836
ATM	10000	156.619	42.5331
ATM	5131	82.8921	-2.45747
ATM	10000	-67.4134	-41.2098
ATM	10000	11.1304	-8.74363
ATM	10000	53.2174	-2.97114
ATR	10000	-177.393	-137.996
ATR	10000	42.9735	-32.1361
ATR	10000	23.0143	8.31758
ATR	10000	-15.6823	4.34783
ATR	10000	51.9348	28.5444
ATR	10000	52.7843	44.586
ATR	10000	46.6667	65.3321
ATR	10000	51.6863	-35.4868
AURKA	5622	39.2157	42.1222
AURKA	10000	50.9804	12.7546
AURKA	10000	-110.458	64.6302
AURKA	10000	-101.307	-95.7128
AURKA	5051	39.9449	38.9994
AURKA	6408	7.85124	26.2649
AURKA	5666	69.4215	13.6441
AURKA	255	-1566.2	92.4477
AURKB	10000	-18.4154	-30.2326
AURKB	75	41.5418	97.8295
AURKB	58
AURKB	91
AURKB	5433	15.6078	44.586
AURKC	10000	-119.178	-79.2683
AURKC	10000	-420.548	-259.756
AURKC	10000	-278.082	-117.378
AXL	993	-315.711	-124.467
AXL	2730	-112.718	79.1246
AXL	1129	-103.242	50.8418
AXL	10000	32.8841	26.2213
AXL	10000	68.4636	-9.07278
AXL	10000	-90.5556	-23.7517
AXL	10000	-95	-146.019
AXL	10000	60	66.1269
AXL	10000	12.7778	55.3306
AXL	10000	67.2222	30.2294
BCKDK	438	-754.565	46.0251
BCKDK	10000	-0.849257	8.03347
BCKDK	2679	-111.325	-6.19866
BCKDK	10000	-14.1738	36.3704
BCR	2248	-43.87	-19.4553
BCR	10000	42.9838	40.3372
BCR	443	-118.021	11.6732
BCR	814	-10.192	49.1569
BCR	5196	11.6691	-94.0337
BLK	4043	35.8974	62.1753
BLK	1489	-75.4872	-26.0281
BLK	3082	-24.6154	-7.19697
BLK	9810	24.6154	51.461
BLK	10000	1.35328	15.3846
BLK	10000	-60.8974	-44.1374
BLK	6430	25.5698	32.6363
BLK	6784	43.2336	68.932
BMP2K	3936	-14.2857	-77.6007
BMP2K	2417	124.812	-30.7404
BMP2K	10000	75.188	39.7376
BMP2K	10000	94.3609	68.0412
BMP2K	10000	55.2632	109.091
BMPR1A	10000	97.7612	33.252
BMPR1A	10000	24.1294	29.187
BMPR1A	1089	72.5258	52.3995
BMPR1A	10000	-128.065	-39.2996
BMPR1A	7269	66.322	24.1245
BMPR1A	5473	16.9867	-15.1751
BMPR1A	10000	11.0783	51.8807
BMPR1B	10000	-18.5776	53.373
BMPR1B	10000	100.435	60.119
BMPR1B	6269	81.2772	93.254
BMPR1B	872	-87.2818	21.2121
BMPR1B	10000	-94.7631	13.1313
BMPR1B	10000	23.2611	-27.9377
BMPR1B	10000	71.6078	93.7743
BMPR1B	10000	-122.235	-72.9183
BMPR1B	10000	46.2942	-31.9844
BMPR1B	10000	12.7708	80.856
BMPR2	1405	87.2818	-54.4332
BMPR2	929	-235.411	65.2076
BMPR2	9586	-40.399	58.0247
BMPR2	7478	-169.576	-137.037
BMPR2	10000	-19.9501	34.9046
BMPR2	4539	-53.9801	57.3171
BMX	197	-437.457	96.6997
BMX	10000	213.058	20.9021
BMX	10000	-33.677	10.011
BMX	10000	167.698	95.8196
BMX	10000	32.3024	63.5864
BRAF	10000	50.3073	54.8913
BRAF	10000	-22.0369	-36.087
BRAF	10000	56.8042	37.3913
BRAF	10000	-95.6102	10.9783
BRAF	6051	-75.7682	-83.2609
BRD2	8223	21.8613	54.6739
BRD2	10000	39.0694	66.6304
BRD2	10000	37.6646	22.7174
BRD2	5431	20.4565	62.9348
BRD2	10000	22.2125	22.1739
BRD3	10000	-44.4828	-107.699
BRD3	10000	-127.586	-31.4086
BRD3	10000	54.8276	35.2581
BRD3	5627	-102.759	-63.6045
BRD4	6217	-102.414	-63.2546
BRD4	5911	-310	-50.4812
BRD4	9837	72.4138	69.9038
BRD4	1972	-42.0513	37.2835
BRD4	6821	12.3077	48.8636
BRDT	10000	6.76923	-0.162338
BRDT	10000	21.3333	44.7511
BRDT	10000	45.2151	24.5652
BRDT	5684	-8.86743	56.1957
BRDT	10000	8.34065	30.3261
BRDT	10000	50.4829	49.6739
BRDT	10000	41.5277	39.5652
BRSK1	10000	-222.896	-75.6098
BRSK1	10000	135.225	62.1951
BRSK1	10000	176.321	-0.152439
BRSK1	10000	168.885	83.0793
BRSK1	10000	150.098	29.5732
BRSK2	10000	32.3486	20.3632
BRSK2	10000	4.87445	-33.2036
BRSK2	1211	7.82866	50.7134
BRSK2	5285	-32.9394	-49.9351
BRSK2	2602	25.2585	13.489
BTK	3440	64.1509	26.3889
BTK	10000	-49.3469	-66.0714
BTK	10000	58.3454	70.6349
BTK	3589	21.4804	75
BTK	2845	47.8955	61.7063
BUB1	10000	107.193	8.1044
BUB1	10000	-10.7018	0.961538
BUB1	10000	82.9825	63.0495
BUB1	10000	-100.175	-44.6429
BUB1	10000	-149.725	6.02615
BUB1	6757	-54.1961	-65.6961
BUB1	10000	-6.03922	-39.8544
BUB1	10000	69.5716	31.1284
BUB1	9172	-42.0975	-27.4968
BUB1	10000	89.9557	44.7471
BUB1	10000	33.8257	55.3826
BUB1B	130	47.8803	99.3266
BUB1B	10000	66.8329	-16.4983
BUB1B	10000	-187.032	-79.5735
BUB1B	10000	-172.07	22.5589
BUB1B	441	-1.99501	8.64198
BUB1B	919	-203.395	42.357
BUB1B	10000	144.444	74.1247
BUB1B	8770	-13.8889	33.3049
BUB1B	532	-405.864	56.0205
C9orf96	10000	10.4683	0.568505
CALM1	1234	29.5322	89.0068
CALM1	459		49.2768
CALM1	4602	-22.807	12.2469
CALM1	6112	-89.7661	-61.6201
CALM1	364	-131.871	50.4339
CALM2	3290	124.386	52.3352
CALM2	10000	131.404	32.5549
CALM2	10000	-37.0175	-52.3352
CALM2	8883	60.8772	39.1484
CALM2	10000	-18.7719	-0.686813
CALM3	10000	30.3462	-9.82987
CALM3	10000	-9.16497	26.8431
CALM3	10000	-202.648	-94.518
CALM3	10000	170.876	51.0397
CALM3	10000	-63.3401	-43.2892
CALM3	4671	-9.91736	-48.0955
CALM3	10000	48.2094	-3.75213
CALM3	3920	-56.7493	3.18363
CALM3	1387	-372.727	-29.2211
CAMK1	10000	-82.3529	92.7117
CAMK1	10000	-204.575	8.25295
CAMK1	10000	-122.876	-78.9925
CAMK1	5973	152.941	61.4148
CAMK1	10000	-158.17	66.3451
CAMK1	10000	-54.0598	-45.183
CAMK1	8189	-22.151	-14.7125
CAMK1	10000	35.6838	50.112
CAMK1	10000	-44.943	-10.3809
CAMK1D	10000	68.9189	66.8072
CAMK1D	10000	-27.4775	28.6617
CAMK1D	10000	-74.6246	-179.136
CAMK1D	10000	95.045	20.8641
CAMK1D	10000	9.75976	21.2856
CAMK1D	7552	10.6061	-16.9414
CAMK1D	5543	-77.4105	-5.57135
CAMK1G	549	7.73196	126.945
CAMK1G	2260	381.959	79.683
CAMK1G	1551	28.3505	62.9683
CAMK1G	266	500.515	37.3199
CAMK1G	977	16.7428	121.032
CAMK2A	10000	-99.7877	-35.4812
CAMK2A	10000	-39.4904	-83.1799
CAMK2A	709	-254.352	19.9163
CAMK2A	10000	-109.979	38.3264
CAMK2B	10000	-17.4564	32.211
CAMK2B	10000	-65.3367	33.7823
CAMK2B	10000	81.2968	31.7621
CAMK2B	10000	-16.9576	38.4961
CAMK2D	4685	71.8204	45.679
CAMK2D	10000	-5.48628	27.2727
CAMK2D	10000	-299.751	-29.7419
CAMK2D	5350	-233.416	-29.0685
CAMK2D	10000	68.3196	3.52473
CAMK2D	9559	19.5592	41.046
CAMK2G	10000	-131.172	-17.3962
CAMK2G	10000	100.249	58.6981
CAMK2G	10000	-3.99002	27.2727
CAMK2G	795	129.676	64.7587
CAMK2G	10000	21.4464	48.5971
CAMK4	10000	-136.388	78.664
CAMK4	10000	-33.9623	-83.4497
CAMK4	10000	-44.2049	-113.958
CAMK4	6393	-115.637	-49.2481
CAMK4	10000	45.2711	10.7143
CAMKK1	1159	59.0826	70.3734
CAMKK1	7894	117.431	48.9627
CAMKK1	2359	-24.5872	13.7759
CAMKK1	10000	41.4679	25.8921
CAMKK2	10000	52.3482	85.8226
CAMKK2	10000	7.90378	38.8173
CAMKK2	10000	-39.9771	58.9841
CAMKK2	10000	111.226	51.2509
CAMKK2	10000	-119.931	59.439
CAMKV	10000	-59.8726	-1.17155
CAMKV	10000	28.4501	70.2929
CAMKV	10000	-15.7113	-32.4686
CAMKV	10000	26.7516	38.8285
CAMKV	10000	-168.577	29.9582
CASK	10000	226.797	140.086
CASK	10000	207.843	116.292
CASK	10000	-58.8235	51.1254
CASK	10000	-73.8562	57.5563
CASK	10000	-109.804	106.645
CASK	10000	23.4568	54.1418
CASK	10000	110.494	43.8941
CASK	10000	45.679	77.8822
CASK	10000	0.308642	25.1067
CASK	10000	-53.0864	4.44065
CCRK	10000	39.2126	137.377
CCRK	10000	-194.173	81.8912
CCRK	10000	-24.4094	83.6753
CCRK	10000	-99.685	82.7832
CCRK	4061	57.0256	16.5043
CCRK	10000	-5.33333	63.7987
CDC2	10000	-59.2992	-3.48953
CDC2	10000	31.8059	4.48654
CDC2	10000	148.787	120.339
CDC2	10000	-85.1752	-32.6022
CDC2	10000	78.7062	95.4138
CDC2L1	10000	87.1756	21.1139
CDC2L1	10000	115.267	22.4439
CDC2L1	10000	111.908	-69.9917
CDC2L1	10000	133.893	74.9792
CDC2L1	697	-11.7557	30.2577
CDC2L2	10000	-262.333	-78.3951
CDC2L2	10000	47.2222	19.6296
CDC2L2	2365	101.444	36.1728
CDC2L2	10000	65.8889	68.1481
CDC2L2	10000	-9.44444	0.864198
CDC2L5	10000	-108.567	-22.0493
CDC2L5	10000	33.8257	5.70687
CDC2L5	8473	77.2526	53.048
CDC2L5	10000	-45.6425	-31.7769
CDC2L5	10000	2.51108	-70.2983
CDC2L6	10000	109.38	56.4179
CDC2L6	10000	146.9	35.3731
CDC2L6	10000	-16.8521	45.9701
CDC2L6	4137	160.572	26.8657
CDC2L6	10000	92.5278	44.9254
CDC2L6	624	13.6816	61.7073
CDC2L6	10000	-21.8905	23.3333
CDC42BPA	10000	35.2941	9.53912
CDC42BPA	10000	-32.0261	-9.1104
CDC42BPA	10000	-188.235	11.6827
CDC42BPA	10000	-3.92157	5.03751
CDC42BPA	4472	54.2484	23.0439
CDC42BPA	6543	-914.948	-9.36599
CDC42BPA	8794	413.918	69.0202
CDC42BPA	4128	74.7423	69.8847
CDC42BPA	5165	141.753	36.7435
CDC42BPA	10000	-128.351	-10.2305
CDC42BPB	10000	106.638	30.2326
CDC42BPB	10000	-194.861	-100.62
CDC42BPB	10000	63.3833	-56.2791
CDC42BPB	2411	8.99358	63.4109
CDC42BPG	10000	-45.5172	-12.5109
CDC42BPG	10000	47.931	25.9843
CDC42BPG	10000	-172.414	-102.975
CDC42BPG	10000	-29.6552	43.1321
CDC7	10000	-156.121	-20.4478
CDC7	10000	188.871	55.9701
CDC7	10000	153.577	45.6716
CDC7	10000	9.22099	83.5821
CDC7	10000	137.043	50.597
CDC7	10000	49.7245	68.7891
CDK1	10000	-48.7603	-33.087
CDK10	10000	41.1765	48.1243
CDK10	10000	154.248	101.929
CDK10	10000	-137.255	5.25188
CDK10	4497	237.255	90.3537
CDK10	10000	45.1952	16.8599
CDK10	2017	-186.036	103.477
CDK10	1309	-100.45	52.0548
CDK10	10000	-30.6087	-17.4024
CDK10	10000	-62.2609	20.6282
CDK10	10000	5.21739	-23.1749
CDK2	10000	-182	70.2
CDK2	10000	-46	26
CDK2	10000	-183	94.6
CDK2	10000	-101.1	-17.1
CDK2	10000	-32.2	22.1
CDK2	10000	88.9488	70.6879
CDK2	10000	-35.5795	-62.5125
CDK2	10000	-110.512	-124.526
CDK2	10000	-66.3073	-13.0608
CDK2	10000	2.69542	-51.9442
CDK2	3465	15.3043	22.1562
CDK2	10000	56.6957	71.0526
CDK2	10000	-41.0435	21.9864
CDK2	10000	-68.2219	-5.73308
CDK2	10000	-10.4666	17.8571
CDK2	10000	69.9874	16.3534
CDK3	10000	-45.8853	25.2525
CDK3	10000	-3.99002	32.8844
CDK3	1868	-120.2	55.78
CDK3	10000	131.671	98.6532
CDK4	10000	69.9565	9.3254
CDK4	10000	119.303	89.4841
CDK4	1246	34.2525	-44.8413
CDK4	10000	60.3774	10.3175
CDK4	3201	34.8139	-39.1067
CDK4	10000	-36.7347	-36.0073
CDK4	1068	33.8535	19.052
CDK4	2256	-72.509	10.4831
CDK4	10000	-28.9256	-18.7607
CDK4	10000	-53.4118	-113.558
CDK4	10000	-25.8512	2.34962
CDK4	7629	-45.7755	55.1692
CDK4	10000	20.5549	-11.0902
CDK5	10000	29.6552	18.9851
CDK5	10000	-98.2759	2.3622
CDK5	10000	38.6207	53.9808
CDK5	10000	56.5517	53.1059
CDK5	10000	-166.552	-3.06212
CDK5	5572	73.7391	12.4788
CDK5	10000	106.435	47.2835
CDK5	10000	-84.8696	34.8896
CDK5	10000	29.2174	-13.6672
CDK5R1	10000	-16.0667	-7.5
CDK5R1	4282	-5.53117	31.8478
CDK5R1	8581	79.8068	69.7826
CDK5R1	10000	11.5013	0.978261
CDK5R1	10000	36.2599	4.56522
CDK6	4145	95.9267	-82.2306
CDK6	8373	57.6375	-33.4594
CDK6	4646	-112.627	-199.244
CDK6	4545	101.247	16.0494
CDK6	7105	17.7879	-31.9844
CDK6	2430	65.9065	-24.358
CDK6	10000	4.561	-79.144
CDK6	10000	-33.2953	-35.7198
CDK7	10000	-54.9865	7.07876
CDK7	10000	120.755	40.3789
CDK7	10000	61.9946	-8.27517
CDK7	10000	58.7601	69.0927
CDK8	7355	-20.9476	7.07071
CDK8	10000	-220.948	-150.73
CDK8	1669	22.4439	103.143
CDK8	10000	59.8504	62.2896
CDK8	10000	41.3965	16.2738
CDK9	3487	-108.728	-9.98878
CDK9	374	52.8678	39.8429
CDK9	10000	-8.97756	44.3322
CDK9	10000	-155.112	-31.7621
CDK9	10000	-10.4738	62.514
CDK9	9094	22.6087	4.49915
CDK9	10000	-10.7826	-66.6384
CDK9	10000	-36.5217	49.3209
CDKL1	10000	50.8397	-11.1388
CDKL1	10000	-90.5344	-20.4489
CDKL1	10000	109.466	2.99252
CDKL1	10000	-96.0305	-10.6401
CDKL1	10000	-39.2366	59.5179
CDKL2	10000	-228.508	-127.367
CDKL2	3162	-94.387	-43.1907
CDKL2	6709	30.8715	9.46822
CDKL2	2012	-13.7371	10.3761
CDKL2	10000	-24.9631	-3.24254
CDKL3	10000	-209.98	1.21951
CDKL3	10000	144.618	-17.6829
CDKL3	10000	249.511	-11.128
CDKL3	10000	33.4638	41.6159
CDKL3	10000	130.92	26.9817
CDKL4	10000	77.1034	0.951814
CDKL4	2332	17.7931	19.5122
CDKL4	10000	2.89655	19.5122
CDKL4	10000	69.3793	40.928
CDKL5	10000	-91.3761	-34.5228
CDKL5	5501	-147.156	14.2739
CDKL5	8307	-10.6422	16.0996
CDKL5	10000	46.9725	22.5726
CDKL5	200	-1401.47	117.676
CHEK1	10000	-82.2	68.6
CHEK1	10000	56.9	61.9
CHEK1	10000	-323	-9.1
CHEK1	8	71.8	116.3
CHEK1	10000	-59.3516	39.3939
CHEK1	10000	-20.4489	25.9259
CHEK1	10000	22.9426	36.0269
CHEK1	10000	-1.20048	-93.4366
CHEK1	2210	-15.6062	-42.0237
CHEK1	7191	-13.2053	-52.598
CHEK1	116		70.4649
CHEK1	10000	10.8043	-15.7703
CHEK1	6474	-72.7617	-65.0376
CHEK1	10000	29.6343	26.0338
CHEK1	10000	-59.3947	74.5301
CHEK1	6284	-27.8689	2.53759
CHEK2	10000	100	-147.3
CHEK2	10000	-50	42.1
CHEK2	10000	-98	9.8
CHEK2	8579	128.947	-51.7857
CHEK2	10000	-320.594	51.8828
CHUK	762	-119.202	-30.8642
CHUK	10000	-49.8753	14.2536
CHUK	10000	-14.4638	57.1268
CHUK	10000	175.561	111.897
CIT	119	-1.03093	79.2079
CIT	10000	91.4089	26.0726
CIT	10000	86.5979	15.6216
CIT	10000	34.7079	11.8812
CIT	10000	9.96564	-11.8812
CKS1B	10000	87.3727	15.5009
CKS1B	10000	77.1894	-8.31758
CKS1B	10000	147.658	0.756144
CKS2	3444	-106.725	15.1398
CKS2	6135	50.8772	11.0897
CKS2	10000	12.8655	14.5612
CKS2	1728	-80.117	9.73963
CKS2	10000	28.2369	63.3314
CKS2	10000	-44.4904	-16.6003
CKS2	10000	57.0248	17.2825
CKS2	6145	30.303	65.9466
CKS2	7119	-35.6749	-20.4662
CLK1	3260	-43.7908	59.0568
CLK2	10000	-22.2222	51.1254
CLK2	10000	-407.843	43.194
CLK2	7240	33.9869	58.6281
CLK2	10000	-154.902	-114.362
CLK2	10000	-10.7826	20.2886
CLK2	8434	156.87	67.4873
CLK2	10000	-110.609	-97.708
CLK3	10000	-197.386	7.82422
CLK3	10000	-50.9804	-7.3955
CLK3	10000	-192.157	75.134
CLK3	10000	-62.0915	14.0407
CLK3	10000	30.0654	68.9175
CLK3	8596	22.2222	-8.7105
CLK3	10000	49.0741	23.5696
CLK3	10000	34.2593	-3.58668
CLK4	10000	-40.7216	24.0634
CLK4	10000	307.732	-25.2161
CLK4	2950	-342.784	27.2334
CLK4	2764	-171.649	106.196
COL4A3BP	1720	-88.9377	43.1522
COL4A3BP	10000	13.784	-11.1957
COL4A3BP	10000	-37.489	27.1739
COL4A3BP	10000	-32.2212	19.8913
COL4A3BP	10000	32.0457	16.087
CRKRS	9597	97.4474	22.9715
CRKRS	10000	86.3363	-22.9715
CRKRS	10000	-74.024	-35.1949
CRKRS	10000	129.58	76.2908
CRKRS	10000	40.3904	-62.1707
CSF1R	10000	119.939	74.7354
CSF1R	10000	2.1309	-46.5608
CSK	10000	60.8696	36.4177
CSK	10000	-54.6087	7.21562
CSK	10000	10.4348	35.399
CSK	10000	107.13	97.1986
CSK	10000	36.5217	12.6486
CSK	10000	24.6677	46.8223
CSK	5293	56.2777	81.9715
CSK	10000	-3.10192	38.5214
CSK	10000	66.6174	60.0519
CSK	286	68.6854	82.4903
CSK	10000	-100	25.3759
CSK	2038	4.16141	15.2256
CSK	9799	-112.106	27.0677
CSK	10000	7.18789	36.4662
CSNK1A1	10000	22.1374	29.9252
CSNK1A1	10000	-19.6947	-0.332502
CSNK1A1	10000	-180.305	-0.831255
CSNK1A1	10000	38.8956	-3.91978
CSNK1A1	10000	-5.28211	13.2179
CSNK1A1	10000	99.3998	66.454
CSNK1A1	1787	36.2545	52.598
CSNK1A1	6209	-15.1373	-47.6797
CSNK1A1L	1839	116.333	80.4938
CSNK1A1L	10000	16.5556	16.0494
CSNK1A1L	10000	130.111	52.3457
CSNK1A1L	10000	79.8889	62.5926
CSNK1A1L	10000	42.7778	-21.6049
CSNK1D	10000	-58.7601	113.958
CSNK1D	10000	-66.8464	-77.667
CSNK1D	10000	97.5741	115.354
CSNK1D	10000	91.1051	71.8843
CSNK1D	10000	51.2129	128.714
CSNK1D	9691	48.8627	4.54959
CSNK1D	10000	31.6591	46.164
CSNK1D	10000	73.0594	35.0529
CSNK1D	6412	-10.3501	-34.9206
CSNK1D	10000	68.7976	27.7778
CSNK1E	10000	-21.0243	108.175
CSNK1E	10000	-19.6697	26.3435
CSNK1E	10000	73.4234	55.8483
CSNK1E	4829	-3.89744	18.1277
CSNK1E	1621	8	21.5909
CSNK1E	908	104	33.3874
CSNK1E	10000	20.3026	-60.4323
CSNK1E	2562	48.2976	26.6917
CSNK1E	10000	40.7314	37.312
CSNK1E	10000	44.5145	22.7444
CSNK1G1	10000	3.37255	-75.8872
CSNK1G1	10000	-75.6863	-98.6351
CSNK1G1	10000	-15.1373	-81.5287
CSNK1G1	10000	63.7647	40.9463
CSNK1G1	10000	-11.3725	-24.2038
CSNK1G2	10000	194.501	53.6862
CSNK1G2	10000	-62.1181	10.775
CSNK1G2	10000	79.2261	54.4423
CSNK1G2	10000	-144.807	-127.599
CSNK1G2	10000	113.849	43.4783
CSNK1G2	4346	-116.447	-172.379
CSNK1G2	10000	0	6.4722
CSNK1G2	10000	-52.8211	-116.591
CSNK1G2	10000	16.8067	9.02461
CSNK1G2	10000	22.0888	0.0911577
CSNK1G3	5219	45.938	50.8431
CSNK1G3	10000	-83.161	3.63165
CSNK1G3	767	37.6662	93.904
CSNK1G3	9643	-13.4417	-15.1751
CSNK1G3	10000	122.727	64.1273
CSNK2A1	10000	-64.69	-128.714
CSNK2A1	10000	28.5714	-35.1944
CSNK2A1	10000	67.9245	132.702
CSNK2A1	10000	-187.062	76.0718
CSNK2A1	10000	98.6523	124.526
CSNK2A1	10000	46.7045	-86.8161
CSNK2A1	10000	93.0682	44.843
CSNK2A1	10000	94.4318	55.0673
CSNK2A2	10000	43.6658	53.1406
CSNK2A2	10000	61.9946	-0.697906
CSNK2A2	10000	115.364	68.6939
CSNK2A2	10000	-123.45	-29.6112
CSNK2A2	10000	10.2426	40.3789
CSNK2B	10000	-102.137	-140.15
CSNK2B	10000	-19.3725	-125.205
DAPK1	10000	102.256	87.3477
DAPK1	10000	121.053	47.7976
DAPK1	10000	100	-49.672
DAPK1	10000	-107.895	25.6795
DAPK2	6542	44.8949	87.4605
DAPK2	4216	70.1201	68.4932
DAPK2	4051	18.7688	105.163
DAPK2	10000	-15.7658	24.4468
DAPK2	10000	60.8108	81.981
DAPK3	3102	-126.146	-35.1944
DAPK3	10000	59.8383	59.1226
DAPK3	3177	-66.7087	44.4549
DCLK1	10000	15.4128	-30.2075
DCLK1	1585	-285.872	40.9959
DCLK1	2152	-165.138	72.6971
DCLK1	996	-217.615	69.0456
DCLK2	10000	-22.1591	-66.3677
DCLK2	10000	107.386	-1.61435
DCLK2	10000	30.3409	-27.0852
DCLK2	10000	5.56818	-67.4439
DCLK2	10000	78.75	19.7309
DDR1	8665	97.035	126.72
DDR1	1217	154.717	9.87039
DDR1	10000	70.0809	70.0897
DDR1	10000	66.3073	68.2951
DDR1	9018	-41.9298	35.3022
DDR1	10000	68.2456	-14.9725
DDR1	10000	72.1053	67.7198
DDR1	482	44.386	26.2363
DDR1	5643	-97.9927	-110.845
DDR1	10000	64.781	31.4085
DDR1	10000	-141.058	-8.02817
DDR1	10000	-80.1095	-26.338
DDR1	10000	-199.088	-57.8873
DDR1	10000	25	-57.3239
DDR1	10000	85.5839	23.5211
DDR1	10000	77.1898	0.704225
DDR1	8570	9.47293	9.33532
DDR1	10000	-170.299	-164.6
DDR1	10000	-26.7094	17.5504
DDR2	10000	105.67	39.6254
DDR2	10000	385.052	39.6254
DDR2	10000	239.691	38.7608
DDR2	10000	67.5258	42.7954
DDR2	10000	490.206	29.2507
DMPK	2121	-116.839	56.0311
DMPK	10000	19.6455	40.5966
DMPK	10000	42.0975	48.249
DMPK	333	-193.944	18.4176
DSTYK	2342	10.2339	-2.21794
DSTYK	9013	-137.427	14.3684
DSTYK	10000	-16.9591	-45.9981
DSTYK	10000	6.14035	5.68949
DSTYK	10000	-164.62	-114.851
DSTYK	10000	1.64103	6.33117
DSTYK	2492	46.9744	50.0541
DSTYK	10000	16.6154	21.158
DSTYK	10000	-12.1026	25.9199
DYRK1A	10000	8.62534	-25.2243
DYRK1A	10000	136.927	-47.5573
DYRK1A	7879	-2.15633	25.2243
DYRK1A	10000	-2.05245	-68.0934
DYRK1A	10000	-34.6636	-50.3502
DYRK1A	10000	23.0331	85.9922
DYRK1A	10000	78.9804	-6.55141
DYRK1A	608	-638.196	59.1447
DYRK1A	162	-3104.08	72.2475
DYRK1B	468	-263.486	102.573
DYRK1B	3256	16.5138	60.249
DYRK1B	657	-102.752	102.075
DYRK1B	2190	-89.5413	-5.80913
DYRK1B	10000	149.358	-24.7303
DYRK2	10000	-28.1046	35.2626
DYRK2	10000	-45.098	-19.3998
DYRK2	10000	-26.1438	27.3312
DYRK2	10000	-3.26797	-8.03859
DYRK2	10000	107.19	53.9121
DYRK3	10000	-547.059	-201.608
DYRK3	10000	126.797	35.9057
DYRK3	10000	-31.3725	70.418
DYRK3	10000	-326.144	17.2562
DYRK3	10000	45.5923	52.5298
DYRK3	10000	-52.3416	-18.1922
DYRK3	9526	17.9063	-11.2564
DYRK4	10000	-94.6824	-139.04
DYRK4	10000	-73.1167	-13.2296
DYRK4	9997	14.9188	-94.5525
DYRK4	10000	59.9772	-79.4553
EEF2K	10000	29.5874	38.4783
EEF2K	10000	0.0877963	-4.02174
EEF2K	6581	41.0009	-19.8913
EEF2K	4570	1.49254	-17.2826
EEF2K	10000	-61.0184	-26.9565
EGFR	10000	-11.2016	37.2401
EGFR	10000	41.3442	11.3422
EGFR	3430	154.582	56.3327
EGFR	10000	-131.772	-22.6843
EGFR	10000	1.92982	-61.6758
EGFR	5843	98.4211	83.3791
EGFR	10000	-56.3158	-10.5769
EGFR	10000	71.3504	28.8732
EGFR	10000	16.2409	14.2254
EGFR	10000	120.62	53.3803
EGFR	6657	83.0292	-9.43662
EGFR	10000	-52.0073	-8.30986
EGFR	10000	-23.7172	51.1284
EGFR	10000	-85.0627	-84.9027
EGFR	10000	-3.42075	12.9961
EGFR	10000	-144.812	37.4319
EGFR	10000	65.9065	-23.8911
EGFR	9641	61.098	30.5732
EIF2AK1	10000	-36.518	96.2343
EIF2AK1	10000	-130.361	36.1506
EIF2AK1	10000	-130.361	-45.3556
EIF2AK1	10000	-144.374	-34.477
EIF2AK1	10000	-158.811	-4.51883
EIF2AK2	10000	61.1111	17.8138
EIF2AK2	10000	85.5556	82.5911
EIF2AK2	10000	96.6667	16.7341
EIF2AK2	10000	150.556	30.2294
EIF2AK2	10000	46.6667	79.3522
EIF2AK2	10000	44.6978	-83.3463
EIF2AK2	10000	15.9635	-31.9844
EIF2AK2	10000	34.4356	-60.1556
EIF2AK3	10000	213.918	50
EIF2AK3	10000	157.216	1.58501
EIF2AK3	10000	90.2062	-20.6052
EIF2AK3	10000	-109.794	-39.049
EIF2AK3	2312	292.268	71.6138
EIF2AK3	10000	47.5309	35.696
EIF2AK3	9563	91.6667	35.5252
EIF2AK3	10000	49.3827	54.1418
EIF2AK3	10000	106.79	20.1537
EIF2AK3	10000	62.037	36.3792
EIF2AK4	10000	34.2105	30.6319
EIF2AK4	10000	-170.702	-85.0275
EIF2AK4	10000	5.78947	32.2802
EIF2AK4	10000	111.053	-42.1703
EPHA1	3575	49.4444	-23.4568
EPHA1	10000	36.7778	10.2469
EPHA1	4875	88.7778	64.5679
EPHA1	10000	60.5556	-36.9136
EPHA1	7293	-100.333	-49.5062
EPHA10	10000	11.7241	46.4567
EPHA10	10000	-17.5862	-1.48731
EPHA10	10000	-71.7241	-69.9038
EPHA10	10000	88.9655	60.105
EPHA2	6538	146.048	70.407
EPHA2	10000	-1.03093	-22.0022
EPHA2	690	-40.2062	65.4565
EPHA2	10000	-105.842	0.550055
EPHA2	3822	67.6976	60.8361
EPHA3	10000	-73.4322	-76.4981
EPHA3	10000	-149.829	-157.588
EPHA3	10000	16.3333	48.8889
EPHA3	10000	15	6.66667
EPHA3	10000	37.8889	26.9136
EPHA3	5238	62.1111	-11.9753
EPHA3	10000	-4.11111	49.7531
EPHA4	10000	56.4815	35.0261
EPHA4	10000	30.4131	20.7618
EPHA4	4413	-1.49573	39.7311
EPHA4	4304	-19.8718	13.2935
EPHA5	4174	17.0468	-19.052
EPHA5	1381	76.7778	21.7284
EPHA5	9782	22.7778	-41.2346
EPHA5	10000	-68.1111	-69.3827
EPHA5	6035	61	-9.50617
EPHA5	6862	-21.6667	-66.0494
EPHA7	2789	1.85185	78.0529
EPHA7	10000	-147.531	-179.675
EPHA7	10000	109.259	34.5004
EPHA7	10000	62.8235	74.6133
EPHA7	10000	-125	-10.1235
EPHA7	4849	-107	-50.8642
EPHA7	10000	19.8889	-23.9506
EPHA7	10000	57.4444	3.82716
EPHA8	10000	-11.1111	47.7733
EPHA8	10000	-1.66667	33.7382
EPHA8	10000	151.111	60.4588
EPHA8	10000	-177.222	27.2605
EPHA8	10000	21.6667	33.7382
EPHA8	10000	79.602	51.4634
EPHB1	10000	-30.5761	18.9364
EPHB1	722	-15.805	90.4021
EPHB1	6004	-45.6425	-52.6589
EPHB1	10000	36.4845	2.46433
EPHB2	10000	-23.4444	-60.9877
EPHB2	9161	-47.8889	-86.5432
EPHB2	10000	-57.2222	13.0864
EPHB2	8001	-4.55556	-22.3457
EPHB2	10000	21	-95.1852
EPHB3	10000	61.4444	29.2593
EPHB3	10000	-86.7778	-19.7531
EPHB3	10000	64.1111	30.3704
EPHB3	10000	88.7778	49.0123
EPHB4	10000	186.036	49.7366
EPHB4	10000	-105.856	74.3941
EPHB4	10000	195.946	68.4932
EPHB6	10000	79.6591	-20.8072
EPHB6	10000	94.6591	10.583
EPHB6	10000	126.705	50.0448
ERBB2	10000	-35.9	17.7
ERBB2	10000	-152.3	-31.4
ERBB2	8243	59.3725	5.64149
ERBB2	10000	-96.549	-55.323
ERBB3	7156	113.747	65.5035
ERBB3	10000	24.7978	-33.001
ERBB3	10000	-218.329	-134.297
ERBB3	1190	-3.33333	-4.53297
ERBB3	10000	101.579	40.7967
ERBB3	10000	-136.316	-181.181
ERBB3	447	-69.4118	34.0309
ERBB4	10000	-69.0428	11.7202
ERBB4	10000	79.6334	44.8015
ERBB4	10000	49.0835	54.2533
ERBB4	10000	49.4908	-44.9905
ERBB4	10000	143.814	-29.5389
ERN1	10000	69.5418	45.3639
ERN1	10000	17.2507	111.565
ERN1	10000	-93.2615	-118.744
ERN1	10000	-105.66	12.0638
ERN1	10000	-565.499	-73.0808
FASTK	10000	101.031	32.7833
FASTK	10000	60.4811	24.6425
FASTK	10000	-18.9003	-36.8537
FASTK	10000	-132.646	-10.6711
FASTK	10000	79.3814	-46.8647
FER	10000	62.6575	95.8302
FER	10000	91.5235	-35.4814
FER	10000	160.252	-19.8635
FER	10000	140.779	57.6194
FES	10000	-50.1348	-24.4267
FES	1991	34.9862	20.8073
FGFR1	10000	39.7678	-4.36508
FGFR1	4725	130.624	64.6825
FGFR1	10000	106.241	37.5
FGFR1	10000	-7.19298	8.1044
FGFR1	10000	54.2105	10.3022
FGFR1	2108	24.7368	48.2143
FGFR1	2091	-68.7956	-39.5775
FGFR1	10000	131.204	28.0282
FGFR1	10000	61.4964	-15.6338
FGFR1	7623	19.5255	44.9296
FGFR1	10000	184.124	90.2817
FGFR1	2142	-49.3113	-17.6236
FGFR1	10000	39.8072	-32.2911
FGFR1	1192	-167.493	-47.527
FGFR2	10000	-44.7025	2.38095
FGFR2	10000	52.2496	41.8651
FGFR2	1362	44.7025	45.2381
FGFR2	10000	102.177	45.8333
FGFR2	10000	36.865	6.34921
FGFR3	10000	-9.86938	-52.5794
FGFR3	10000	-40.3483	-80.1587
FGFR3	10000	22.061	-12.3016
FGFR3	5806	63.8607	-43.0556
FGFR4	3190	61.4555	56.1316
FGFR4	10000	128.302	61.5155
FGR	10000	91.3242	67.5926
FGR	10000	6.39269	7.80423
FGR	10000	-7.00152	-15.3439
FGR	5415	-35.9209	-110.714
FGR	8727	-205.175	-52.6455
FLT1	3322	15.6863	38.6924
FLT1	3972	32.0261	56.4845
FLT1	10000	35.9477	19.8285
FLT3	8326	24.3722	56.939
FLT3	10000	-40.6204	11.5435
FLT3	10000	71.3442	90.013
FLT3	10000	-171.283	-62.3819
FLT3	7403	-197.352	-65.9735
FLT3	10000	119.145	63.327
FLT3	3806	83.2994	32.1361
FLT3	4295	-126.852	-17.5918
FLT3	2203	-2.46914	-23.0572
FLT3	10000	119.444	48.164
FLT3	1869	-8.95062	20.1537
FLT3	10000	-33.1765	-4.36761
FLT3	10000	60.4035	41.2594
FLT3	6052	-41.2358	-58.3647
FLT4	3907	86.2745	46.8382
FLT4	10000	11.7647	20.9003
FLT4	10000	-68.6275	13.1833
FRK	9309	-1.63818	35.0261
FRK	10000	19.7293	8.96191
FRK	10000	45.6553	26.0642
FRK	10000	9.33048	23.5997
FYN	10000	74.9511	-4.57317
FYN	10000	222.896	63.4146
FYN	10000	-23.6791	17.6829
FYN	10000	74.1683	78.9634
FYN	10000	-153.62	-1.37195
GAK	2145	-125.197	6.24442
GAK	2423	87.4016	-106.334
GAK	10000	129.606	-17.4844
GAK	10000	232.598	54.7725
GAK	2109	162.677	33.0062
GAK	10000	38.3085	37.1545
GAK	10000	15.9204	5.12195
GAK	10000	18.1592	51.4634
GRK1	1159	-26.2887	151.153
GRK1	1009	25.2577	111.383
GRK1	10000	-254.124	73.0548
GRK1	4001	-7.73196	96.6859
GRK4	10000	48.8722	56.6073
GRK4	10000	112.406	12.746
GRK4	10000	67.2932	88.0975
GRK4	10000	-173.308	47.2352
GRK4	10000	-103.008	4.12371
GRK5	10000	-165.739	-49.1473
GRK5	10000	139.186	-34.2636
GRK5	10000	60.3854	-51.0078
GRK5	10000	-146.895	-64.9612
GRK6	10000	180.556	-96.0864
GRK6	5529	159.444	25.641
GRK6	9182	142.222	66.6667
GRK6	9234	18.2745	22.384
GRK6	10000	10.4314	20.0182
GRK7	10000	53.4247	19.3598
GRK7	10000	-15.4599	35.6707
GRK7	10000	92.1722	53.6585
GRK7	10000	134.834	46.189
GSG2	10000	13.3793	23.5574
GSG2	6593	54.7586	48.8995
GSG2	10000	87.3103	52.1118
GSG2	10000	-22.2069	-13.9203
GSG2	10000	93.6552	63.1767
GSK3A	10000	-117.8	38.5
GSK3A	3697	71	49.4
GSK3A	10000	-181.9	23.9
GSK3A	10000	-12.9	-11.3
GSK3A	10000	-304.3	50.6
GSK3A	10000	29.5316	-26.8431
GSK3A	10000	114.664	65.0284
GSK3A	10000	-15.6823	-109.641
GSK3A	10000	114.257	42.5331
GSK3A	10000	79.2261	39.8866
GSK3A	10000	21.8905	13.0894
GSK3A	4257	3.73134	-7.23577
GSK3A	10000	-6.96517	13.4146
GSK3A	10000	-90.5473	-81.7073
GSK3A	10000	68.3137	62.9663
GSK3B	10000	141.7	156
GSK3B	1	189.7	175.5
GSK3B	6842	83.3	63.6
GSK3B	5	148.6	136.7
GSK3B	1951	152.6	158.6
GSK3B	10000	40.6852	44.186
GSK3B	10000	79.2291	39.845
GSK3B	10000	122.912	-6.97674
GSK3B	10000	109.725	21.2921
GSK3B	10000	-77.4118	-28.5714
GSK3B	10000	44.3137	37.3066
GSK3B	4350	22.6667	-46.0419
HCK	4691	-29.3821	-36.7481
HCK	10000	33.4174	46.7105
HCK	10000	20.8071	7.80075
HCK	5320	9.20555	17.4812
HCK	10000	27.8689	31.9549
HIPK1	2593	-73.7931	-29.1339
HIPK1	8950	74.8276	-65.3543
HIPK1	1960	-17.931	14.0857
HIPK1	10000	166.552	-43.657
HIPK1	1162	-251.034	-84.9519
HIPK2	4449	200	84.4776
HIPK2	10000	51.8283	53.8806
HIPK2	10000	-43.8792	34.9254
HIPK2	10000	147.854	32.5373
HIPK3	10000	-28.855	-109.559
HIPK3	10000	3.51145	-147.631
HIPK3	10000	100.305	-151.455
HIPK3	10000	83.2061	-237.739
HIPK3	10000	72.8244	62.1779
HIPK3	10000	53.9945	41.9557
HIPK4	10000	-56.243	-99.1505
HIPK4	10000	31.6667	62.2222
HIPK4	3148	76.5556	23.3333
HIPK4	10000	-26.3333	19.5062
HIPK4	10000	93.4444	59.5062
HUNK	10000	-161.856	-29.5679
HUNK	10000	88.3162	-56.1031
HUNK	10000	-42.7262	41.2434
HUNK	10000	24.1695	84.9128
HUNK	10000	-42.268	37.4526
ICK	10000	-19.9313	42.3542
ICK	10000	25.4296	8.91089
ICK	5754	-2.74914	-76.6777
ICK	7428	48.7973	16.3916
ICK	10000	140.206	11.3311
IGF1R	10000	-174.134	-43.2892
IGF1R	10000	33.1976	17.5803
IGF1R	10000	62.1181	55.3875
IGF1R	10000	75.1527	59.3573
IGF1R	10000	79.6334	31.9471
IGF1R	10000	28.447	71.627
IGF1R	10000	72.2787	98.6111
IGF1R	10000	-13.9332	-44.246
IGF1R	10000	108.596	78.1593
IGF1R	10000	48.3577	-64.3662
IKBKB	10000	15.8621	-9.71129
IKBKB	109	-1052.76	69.7288
IKBKB	5632	69.3103	28.259
IKBKB	10000	-142.069	-97.7253
IKBKB	10000	-64.1379	-57.6553
IKBKE	3667	-8.61823	14.1897
IKBKE	10000	38.5328	18.3719
IKBKE	1733	-108.618	13.4429
IKBKE	10000	58.0484	63.7043
IKBKG	691	-251.172	2.26056
IKBKG	2863	8.68966	102.082
IKBKG	2629	35.7241	48.7805
ILK	10000	92.4812	48.1724
ILK	10000	128.947	94.6579
ILK	10000	89.8496	95.0328
ILK	10000	-93.609	42.7366
ILK	10000	41.358	26.9855
ILK	10000	93.2099	29.5474
ILK	10000	55.2469	45.9436
INSR	10000	45.7	65.1
INSR	10000	32.5	26
INSR	10000	25.9	41.8
INSR	3598	-262.118	-76.7486
INSR	10000	-168.839	-115.312
INSR	10000	-157.62	-69.6429
INSR	8546	94.6299	60.119
INSR	9330	71.4078	1.38889
INSR	10000	19.4485	-34.7222
INSR	10000	24.386	18.8187
INSR	10000	37.0175	-42.4451
INSR	10000	-7.11679	26.6197
INSR	10000	31.2044	-64.9296
INSR	10000	54.7264	-5.28455
INSR	10000	6.66667	0.727934
INSRR	10000	-54.0541	-12.2388
INSRR	10000	77.9014	28.9552
INSRR	6331	228.935	91.3433
IRAK1	10000	-145.013	7.67697
IRAK1	10000	131.536	64.5065
IRAK1	10000	-4.31267	80.0598
IRAK1	10000	-40.9704	-16.2512
IRAK1	10000	-86.2534	-21.6351
IRAK1	3630	-132.105	-21.0165
IRAK1	10000	33.5088	50.4121
IRAK1	10000	65.0877	13.0495
IRAK1	10000	92.4561	27.3352
IRAK1	10000	96.6667	74.0385
IRAK1	10000	107.482	79.2958
IRAK1	10000	-11.4964	52.5352
IRAK1	2824	136.314	142.394
IRAK1	10000	26.0949	75.6338
IRAK1	10000	104.927	133.662
IRAK1	10000	80.8394	42.1127
IRAK2	10000	151.482	43.1705
IRAK2	10000	29.1105	-57.9262
IRAK2	10000	-10.7817	26.8195
IRAK2	10000	-12.938	-41.3759
IRAK2	8532	29.2174	-26.7402
IRAK3	10000	97.2163	-143.411
IRAK3	10000	-126.767	-143.721
IRAK3	6634	149.036	102.791
IRAK3	10000	164.454	51.3178
IRAK3	10000	170.021	-7.28682
IRAK4	10000	106.055	58.4232
IRAK4	10000	5.50459	35.3527
IRAK4	10000	114.495	60.7469
IRAK4	10000	-108.257	-25.8921
ITK	10000	-29.4185	-14.2412
ITK	1744	-36.7161	15.9533
ITK	10000	-26.9099	60.1556
ITK	2143	-93.6948	0.75188
ITK	10000	-73.5183	-29.8872
ITK	3925	-6.17907	-3.38346
ITK	10000	-7.4401	49.4361
JAK1	10000	-27.593	20.8841
JAK1	10000	-105.479	-9.29878
JAK1	10000	-226.027	-16.4634
JAK1	10000	198.239	55.7927
JAK1	10000	-15.614	-13.8736
JAK1	10000	120.175	69.0934
JAK1	1021	8.24561	93.2692
JAK1	4263	147.544	25.1374
JAK1	10000	-26.8248	-66.0563
JAK1	10000	33.3942	-29.1549
JAK1	10000	34.854	60.7042
JAK1	10000	70.9854	28.0282
JAK1	9071	28.6496	29.7183
JAK1	10000	-27.9197	46.338
JAK1	9652	179.015	80.7042
JAK1	10000	29.0146	39.5775
JAK1	4802	75.365	41.831
JAK1	10000	-87.6078	-56.051
JAK2	10000	-209.539	-11.3433
JAK2	10000	-7.94913	30.2985
JAK2	10000	-131.32	-12.6866
JAK2	10000	15.8983	27.0149
JAK2	10000	-158.665	12.5373
JAK3	10000	-171.843	-120.04
JAK3	10000	24.9637	-18.8492
JAK3	10000	28.1567	16.0714
JAK3	10000	122.206	58.1349
JAK3	10000	-24.6734	-76.3889
JAK3	10000	115.826	79.8812
KALRN	10000	50.7018	30.0824
KALRN	10000	-45.4386	-121.016
KALRN	10000	-107.193	13.0495
KDR	5195	114.532	69.8187
KDR	10000	127.533	67.7461
KDR	10000	86.9981	-41.8394
KDR	10000	-70.1721	16.4508
KDR	2799	18.1644	98.057
KIT	10000	-6.67634	1.38889
KIT	10000	63.8607	47.8175
KIT	5175	84.7605	47.619
KIT	10000	21.7707	-41.2698
KIT	10000	-47.8955	-43.8492
KIT	10000	36.8696	41.511
KSR1	6643	3.07287	0.108696
KSR1	10000	-45.7419	-66.8478
KSR1	6761	54.6971	-9.34783
KSR1	10000	16.7691	13.6957
KSR1	4669	-12.9061	-17.6087
KSR2	10000	74.2407	52.6699
KSR2	2847	-41.6198	21.3592
KSR2	10000	67.4916	0.121359
KSR2	6015	43.8695	22.3301
KSR2	7642	20.9224	33.1311
KSR2	4641	-107.487	27.4351
KSR2	8368	-50.4615	-3.51732
LATS1	10000	85.1351	68.4932
LATS1	10000	24.7748	47.8398
LATS1	10000	89.9399	42.9926
LATS1	10000	-42.4925	-11.8019
LATS2	5096	119.058	88.2171
LATS2	10000	-5.56745	-94.7287
LATS2	10000	-29.5503	-33.3333
LATS2	10000	-95.5032	-19.6899
LATS2	10000	-48.1203	-22.1181
LCK	1509	-51.7504	19.5767
LCK	10000	7.30594	42.0635
LCK	10000	-76.4079	-2.51323
LCK	10000	24.9619	28.4392
LIMK1	10000	-77.9443	-22.7907
LIMK1	10000	94.6467	31.7829
LIMK1	2163	-204.321	-44.0649
LIMK1	10000	32.4074	50.7259
LIMK1	7525	-91.9753	-20.3245
LIMK1	4968	-19.4444	35.696
LIMK1	5886	81.1728	43.7233
LIMK1	9035	-85.7255	-63.6943
LIMK1	4797	19.8431	77.889
LIMK2	10000	1.27389	-6.35983
LIMK2	10000	-15.2866	84.0167
LIMK2	10000	-138.004	3.17992
LIMK2	10000	-10.6157	61.7573
LMTK2	10000	58.1032	-6.65451
LMTK2	9230	26.6507	34.7311
LMTK2	10000	22.3289	43.2999
LMTK2	10000	-11.3725	-23.4759
LMTK2	10000	-49.1765	-20.9281
LMTK2	1294	-291.843	63.6943
LMTK2	10000	21.4118	2.1838
LMTK2	1611	-113.804	37.8526
LRRK1	10000	50.5556	-0.37037
LRRK1	10000	-42.7778	-51.358
LRRK1	10000	39.2222	36.0494
LRRK1	10000	21	31.358
LRRK1	10000	9	29.2593
LRRK2	10000	60.3448	-11.4611
LRRK2	9465	-148.966	-183.29
LRRK2	10000	49.6552	20.7349
LRRK2	10000	41.0345	21.2598
LRRK2	10000	36.8966	71.4786
LTK	10000	120.827	13.5821
LTK	10000	101.431	-1.9403
LTK	10000	149.444	66.1194
LTK	10000	-260.095	15.9701
LYN	6288	36.1111	75.5788
LYN	10000	43.2336	27.4832
LYN	3522	-123.291	0.597461
LYN	10000	-3.63248	5.89993
LYN	10000	39.245	47.1994
MAK	10000	98.048	65.5427
MAK	10000	45.1952	12.2234
MAK	10000	103.453	95.4689
MAK	10000	-81.5315	-30.7692
MAK	10000	-25.6757	-118.44
MAP2K1	10000	31.9588	90.8264
MAP2K1	10000	-18.2131	-10.1592
MAP2K1	10000	-38.3734	-1.36467
MAP2K1	10000	-14.0893	-17.4375
MAP2K1	10000	-226.919	3.18423
MAP2K2	10000	81.3913	27.9287
MAP2K2	10000	-86.6087	36.7572
MAP2K2	10000	132.87	44.5671
MAP2K2	3457	-94.6667	43.1301
MAP2K2	2894	118.333	67.4074
MAP2K2	10000	61.8889	46.0494
MAP2K2	10000	76.5556	49.2593
MAP2K2	10000	66.3333	49.6296
MAP2K3	10000	83.3544	91.5414
MAP2K3	5014	30.8953	46.3346
MAP2K3	4572	-46.7844	38.6278
MAP2K3	4192	49.3064	77.5376
MAP2K4	10000	-87.9	19.6
MAP2K4	10000	-164.4	29.3
MAP2K4	10000	-245.7	-91.5
MAP2K4	10000	52.3	3.8
MAP2K4	10000	87.1134	-12.8242
MAP2K4	10000	290.206	25.7925
MAP2K4	10000	44.8454	-16.8588
MAP2K4	10000	40.4792	44.5489
MAP2K4	10000	-44.0101	-36.3722
MAP2K5	1248	244.845	-26.3689
MAP2K5	420	39.6907	22.0461
MAP2K5	4465	-486.082	-108.213
MAP2K5	10000	173.711	41.9308
MAP2K5	10000	111.856	-22.3343
MAP2K5	2751	5.24691	-15.7131
MAP2K5	10000	-60.1852	-8.8813
MAP2K5	10000	54.9383	69.5132
MAP2K6	10000	48.2976	51.8797
MAP2K6	4636	20.8071	61.3722
MAP2K6	10000	24.338	58.3647
MAP2K6	6874	-3.90921	25.6579
MAP2K6	10000	-37.7049	24.718
MAP2K7	10000	126.111	5.12821
MAP2K7	10000	-38.8889	-48.3131
MAP2K7	9666	52.3137	-64.7862
MAP2K7	759	-254.353	38.5805
MAP3K10	7114	38.2955	47.1749
MAP3K10	10000	165.795	64.7534
MAP3K10	7701	120.568	93.2735
MAP3K10	10000	135.341	73.3632
MAP3K11	10000	-95.5862	3.68828
MAP3K11	10000	36.5517	6.18679
MAP3K11	10000	-12.2759	9.16121
MAP3K11	10000	7.58621	52.1118
MAP3K11	10000	34.8966	-0.237954
MAP3K12	5766	-8.64662	121.837
MAP3K12	3695	-247.744	-13.4958
MAP3K12	5414	-124.436	-36.3636
MAP3K12	8066	72.5564	92.2212
MAP3K13	10000	50.8436	-10.1942
MAP3K13	10000	-75.5906	-33.0097
MAP3K13	10000	-3.82452	-31.6748
MAP3K13	10000	30.1462	42.5971
MAP3K13	10000	40.9449	40.8981
MAP3K13	10000	91.7167	84.1386
MAP3K14	2328	-73.7075	9.20882
MAP3K14	10000	-135.451	-110.246
MAP3K14	3446	-14.0325	-48.3787
MAP3K14	10000	7.53323	-60.1816
MAP3K15	10000	33.1034	18.8101
MAP3K15	10000	25.1724	-18.9851
MAP3K15	7828	-13.7931	-22.4847
MAP3K15	10000	-63.1034	-24.5844
MAP3K2	10000	-0.733945	49.9585
MAP3K2	404	-598.899	73.527
MAP3K2	10000	-133.211	20.7469
MAP3K2	10000	164.404	40.166
MAP3K2	10000	51.3761	17.2614
MAP3K3	10000	-213.386	13.7377
MAP3K3	10000	-87.4016	58.876
MAP3K3	2683	-23.1496	68.1534
MAP3K3	10000	-314.488	-103.836
MAP3K3	1211	-531.373	-16.7425
MAP3K4	10000	-149.465	-82.6357
MAP3K4	10000	-167.88	-155.814
MAP3K4	10000	53.5332	11.6279
MAP3K4	10000	-62.0985	-58.1395
MAP3K4	10000	17.0799	39.6816
MAP3K4	5309	70.5234	86.0716
MAP3K4	4513	86.9146	45.9352
MAP3K4	10000	19.3725	38.9445
MAP3K5	10000	-160.15	20.0562
MAP3K5	10000	3.7594	77.7882
MAP3K5	10000	30.4511	-20.2437
MAP3K5	10000	-104.511	45.1734
MAP3K6	10000	155.969	-9.7561
MAP3K6	3809	10.7632	-28.3537
MAP3K6	10000	-19.7652	-120.427
MAP3K6	10000	61.2524	34.2988
MAP3K6	10000	129.746	16.311
MAP3K7	10000	9.80616	69.9611
MAP3K7	10000	-6.08828	-34.9206
MAP3K7	10000	79.4521	47.0899
MAP3K7	10000	40.1826	1.5873
MAP3K7	831	-66.3623	48.2804
MAP3K7	10000	137.595	71.4286
MAP3K8	2708	62.963	38.7703
MAP3K8	6115	-8.44893	-9.77444
MAP3K8	5058	-15.2585	53.7594
MAP3K8	8465	0.630517	48.9662
MAP3K8	10000	29.1299	41.8233
MAP3K8	2966	43.5057	63.8158
MAP3K9	10000	-58.2759	9.01137
MAP3K9	10000	-13.7931	6.91164
MAP3K9	8654	-113.448	2.53718
MAP3K9	6272	144.483	65.0044
MAP3K9	10000	32.7586	49.4313
MAP3K9	7058	35.8127	-40.9323
MAP3K9	10000	50.9642	59.4656
MAP4K1	10000	28.4895	-9.97409
MAP4K1	10000	144.742	50.1295
MAP4K1	10000	92.7342	82.772
MAP4K1	10000	21.6061	-112.306
MAP4K1	10000	217.4	104.534
MAP4K1	3543	71.6049	17.421
MAP4K1	10000	-79.6296	-65.9266
MAP4K1	7146	-106.79	-14.1759
MAP4K1	10000	7.09877	-24.4236
MAP4K2	10000	60.3666	-33.3586
MAP4K2	1337	-43.4135	26.6869
MAP4K2	10000	55.3265	55.9515
MAP4K2	10000	-117.411	-44.5792
MAP4K2	1089	-23.9404	17.8923
MAP4K2	10000	-40.3649	-39.144
MAP4K2	10000	-6.3854	-3.19066
MAP4K3	10000	-55.5556	-16.6131
MAP4K3	10000	100	36.9775
MAP4K3	10000	31.3725	31.8328
MAP4K3	10000	153.595	35.477
MAP4K3	1507	-1.23077	7.41342
MAP4K3	10000	5.53846	-23.1061
MAP4K3	10000	22.1538	14.7727
MAP4K3	10000	11.6923	25.1623
MAP4K4	7345	-128.378	25.7113
MAP4K4	10000	49.0991	-22.9715
MAP4K4	9748	77.6276	100.738
MAP4K4	3402	115.114	78.565
MAP4K5	10000	-48.9764	-38.7154
MAP4K5	10000	-17.4803	-92.0607
MAP4K5	10000	-222.52	83.3185
MAP4K5	10000	-278.898	34.7904
MAP4K5	10000	18.4252	66.0125
MAP4K5	160	-75.8974	63.0411
MAPK1	10000	-118.261	-102.632
MAPK1	10000	-126.609	-91.0866
MAPK1	6008	14.7541	22.8383
MAPK1	10000	-26.3556	13.1579
MAPK1	10000	2.14376	26.7857
MAPK1	10000	17.024	97.4624
MAPK1	6256	-18.5372	28.4774
MAPK10	2304	-214.444	-32.3887
MAPK10	1836	6.11111	-31.0391
MAPK10	10000	-7.77778	-55.0607
MAPK10	10000	27.7778	29.4197
MAPK10	10000	-41.1111	-14.5749
MAPK10	10000	54.8864	-73.3632
MAPK10	10000	78.2955	19.3722
MAPK10	10000	39.2045	-29.9552
MAPK10	10000	35.3409	-97.3991
MAPK10	10000	65.7955	23.3184
MAPK11	7277	2.14376	-8.17669
MAPK11	4914	-26.3556	-10.4323
MAPK11	10000	-109.836	-22.5564
MAPK12	10000	-15.1888	-33.1522
MAPK12	10000	-75.5926	-57.8261
MAPK12	4113	-116.506	-41.1957
MAPK12	10000	-46.971	-24.1304
MAPK12	561	-196.4	12.0652
MAPK13	10000	-80.0857	-144.341
MAPK13	10000	-113.062	-84.8062
MAPK13	369		41.3821
MAPK13	9212	11.9798	54.6053
MAPK13	10000	-2.39596	56.6729
MAPK13	10000	-53.3417	-13.4398
MAPK13	4252	-21.5637	70.8647
MAPK13	9902	28.1211	64.9436
MAPK14	10000	-10.4738	43.6588
MAPK14	10000	-145.137	26.8238
MAPK14	10000	1.49626	-3.25477
MAPK14	10000	52.8678	25.7015
MAPK14	10000	97.7556	14.2536
MAPK14	10000	-65.6999	25.5639
MAPK14	2063	-184.741	-15.4135
MAPK14	10000	-8.70113	15.4135
MAPK14	10000	72.005	63.3459
MAPK15	10000	-144.807	-97.3535
MAPK15	10000	74.7454	48.7713
MAPK15	10000	-284.929	-23.6295
MAPK15	10000	-132.269	-93.3074
MAPK15	10000	13.9111	-63.7354
MAPK15	10000	-59.2157	-85.5323
MAPK3	10000	102.98	51.1374
MAPK3	6030	28.1569	-30.3913
MAPK3	10000	-2.3705	8.26087
MAPK3	3726	36.6111	31.7391
MAPK3	10000	1.14135	-42.6087
MAPK4	10000	43.8889	-8.09717
MAPK4	10000	-68.3333	51.8219
MAPK4	9689	200.556	73.4143
MAPK4	10000	-103.889	-70.9852
MAPK4	10000	72.2222	85.5601
MAPK6	2788	-84.6271	75.2646
MAPK6	6537	156.773	74.8677
MAPK6	4591	-15.2207	-173.016
MAPK6	799	-153.729	29.4974
MAPK6	10000	1.64103	-31.0065
MAPK6	9205	59.0769	31.8723
MAPK6	10000	-19.6923	43.9935
MAPK6	6599	60.3077	62.7165
MAPK6	10000	-46.7692	48.2143
MAPK6	10000	73.0196	65.3321
MAPK7	10000	28.8889	-8.09717
MAPK7	10000	-183.889	43.4548
MAPK7	10000	-39.4444	64.7773
MAPK7	10000	48.8981	50.5969
MAPK7	10000	-44.586	96.2343
MAPK7	10000	-48.8323	-98.7448
MAPK7	10000	2.54777	57.5732
MAPK7	10000	-244.586	36.318
MAPK8	10000	-63.3333	-104.453
MAPK8	10000	65.5556	-13.2254
MAPK8	10000	18.3333	11.8758
MAPK9	10000	53.3835	-14.433
MAPK9	10000	-226.316	22.3055
MAPK9	10000	62.406	-0.562324
MAPK9	8	-22.5564	-50.4217
MAPK9	10000	70	-27.5304
MAPK9	10000	-98.8889	-33.7382
MAPK9	8081	-88.8889	42.6451
MAPK9	10000	-382.778	-70.9852
MAPK9	10000	-27.611	1.91431
MAPK9	10000	-35.7743	-19.7812
MAPK9	10000	33.6134	50.0456
MAPK9	10000	42.2569	74.6582
MAPK9	10000	-75.6303	-77.3929
MAPK9	10000	-79.8301	37.9916
MAPK9	10000	-28.8747	6.0251
MAPK9	10000	-17.4098	-32.4686
MAPK9	10000	-70.913	-8.53556
MAPK9	10000	-56.051	8.53556
MAPKAPK2	10000	-186.369	36.8461
MAPKAPK2	10000	-84.8797	58.8324
MAPKAPK2	10000	0.114548	85.0644
MAPKAPK2	10000	-36.0825	77.4829
MAPKAPK2	10000	-54.6392	85.671
MAPKAPK3	3465	-4.93827	40.1366
MAPKAPK3	9593	27.7778	54.1418
MAPKAPK3	10000	9.5679	57.8992
MAPKAPK3	2568	-130.556	-14.6883
MAPKAPK3	3376	10.1852	24.2528
MAPKAPK3	6078	-29.4118	23.6957
MAPKAPK3	10000	-23.266	-57.1739
MAPKAPK3	10000	-20.9833	-43.913
MAPKAPK3	10000	15.5399	-7.17391
MAPKAPK5	10000	18.9542	100.643
MAPKAPK5	104	42.4837	81.1361
MAPKAPK5	10000	145.098	145.016
MAPKAPK5	1540	140.523	63.3441
MAPKAPK5	10000	141.176	46.6238
MAPKAPK5	10000	-53.4826	-13.5772
MAPKAPK5	5471	-8.20896	43.6585
MAPKAPK5	10000	63.1841	50.813
MARK1	9853	38.1443	26.6227
MARK1	9546	110.997	-30.253
MARK1	10000	12.7148	61.4961
MARK1	10000	83.8488	52.5853
MARK1	10000	-4.46735	0
MARK2	10000	52.6636	66.4021
MARK2	10000	77.0167	43.254
MARK2	10000	80.3653	33.4656
MARK2	10000	-25.5708	4.89418
MARK2	10000	-100.152	-45.5026
MARK3	1853	-12.1766	-60.8466
MARK3	2687	-1.21766	56.4815
MARK3	7099	49.0107	14.2857
MARK3	471	-331.507	68.5185
MARK3	1916	-75.8431	-58.2348
MARK4	10000	50.6187	102.67
MARK4	3370	-41.8448	69.1748
MARK4	10000	16.4229	47.8155
MARK4	6313	-125.759	-53.7621
MARK4	7753	62.4138	3.58705
MARK4	1178	-43.9376	-46.3993
MARK4	7944	64.1056	66.2716
MAST1	10000	-56.5517	33.8583
MAST1	10000	-51.0345	43.1321
MAST1	786	-17.5862	39.6325
MAST1	10000	-33.7931	80.9274
MAST1	10000	-55.5897	-1.02814
MAST2	1202	-185.736	90.6217
MAST2	9821	-31.0811	38.9884
MAST2	4351	-78.2282	75.4478
MAST2	2968	30.4805	108.535
MAST4	8668	104.481	32.8922
MAST4	10000	-144.399	-125.709
MAST4	10000	12.4236	-11.9093
MAST4	10000	30.3462	43.2892
MAST4	10000	-13.6456	-81.8526
MASTL	10000	-121.535	90.978
MASTL	10000	-112.371	46.0955
MASTL	10000	64.2612	96.4367
MASTL	10000	-82.3597	68.5368
MASTL	10000	53.4937	-65.2009
MATK	10000	102.52	117.038
MATK	10000	-120.472	102.052
MATK	10000	-494.016	33.1847
MATK	10000	-48.0315	89.7413
MATK	10000	111.024	12.4888
MELK	10000	-202.486	-143.135
MELK	10000	192.543	111.788
MELK	10000	108.795	65.1554
MELK	10000	105.354	22.1503
MELK	10000	36.1377	62.8238
MELK	10000	40.5929	4.12451
MELK	10000	-18.7001	2.41245
MELK	6029	43.3295	29.4942
MELK	10000	51.3113	62.179
MERTK	10000	-146.467	-150.543
MERTK	10000	80.9422	70.2326
MERTK	10000	-47.9657	-67.1318
MERTK	10000	32.5482	10.6977
MERTK	2812	-55.2463	-32.4031
MET	10000	28.5965	-20.467
MET	6052	-40.1754	-142.995
MET	10000	56.6667	-37.7747
MET	10000	75.9649	52.6099
MET	843	-8.21168	-84.3662
MET	10000	91.0584	43.5211
MET	10000	82.2993	12.5352
MET	10000	71.7153	17.8873
MET	10000	98.1481	17.7626
MET	3938	69.7531	59.9488
MET	2641	-45.0617	5.12383
MET	10000	51.5432	15.2007
MET	570	-218.519	68.8301
MET	10000	78.6667	-13.4668
MET	2977	-40.3922	66.606
MET	10000	69.098	12.1929
MINK1	10000	63.2231	43.4338
MINK1	6228	53.4435	-61.3985
MINK1	10000	11.5702	-1.59181
MINK1	10000	60.8815	37.0665
MINK1	10000	-52.9412	-23.1119
MINK1	10000	-10.4314	2.1838
MINK1	10000	47.7663	2.09021
MINK1	10000	-4.12371	-38.1738
MINK1	10000	55.3265	-1.32013
MKNK1	10000	81.0945	13.252
MKNK1	10000	-50.1718	-17.6018
MKNK1	302	-82.4742	40.154
MKNK1	87	-2100.34	102.09
MKNK1	10000	107.216	21.7822
MKNK2	10000	11.4504	30.2577
MKNK2	10000	-4.42748	-25.7689
MKNK2	10000	-53.5878	9.64256
MKNK2	10000	211.145	33.749
MKNK2	10000	-123.206	-60.6816
MKNK2	10000	105.043	50.5093
MKNK2	5089	24.3478	-63.2428
MKNK2	10000	8.34783	-18.0815
MKNK2	10000	77.2174	14.8557
MLKL	7602	170.747	20.7463
MLKL	10000	213.99	64.4776
MLKL	1526	0.953895	-13.7313
MLKL	10000	33.7043	17.4627
MLKL	10000	89.6661	44.9254
MLKL	10000	33.3913	-16.3837
MLKL	10000	-39.6522	-13.837
MLKL	10000	144.348	107.725
MLKL	10000	92.1739	51.8676
MLKL	10000	84.5217	-25.5518
MOS	10000	45.3155	-17.7461
MOS	10000	-164.627	27.8497
MOS	10000	-174.187	-181.736
MST1R	2045	155.186	47.7134
MST1R	10000	8.41487	45.2744
MST1R	10000	8.02348	-21.7988
MST1R	10000	-227.202	15.7012
MST1R	5025	107.117	20.4225
MST1R	6557	-78.6496	24.6479
MST1R	10000	-35.3478	46.1479
MTOR	10000	-56.9	-113.9
MTOR	10000	-58.9	-72.8
MTOR	10000	58	-13.9
MTOR	10000	-288.8	-92.4
MTOR	10000	-89.4	-62.2
MTOR	10000	21.7923	10.397
MTOR	10000	37.2709	33.2703
MTOR	10000	-150.102	-27.4102
MTOR	10000	96.334	61.4367
MTOR	10000	51.5275	-20.794
MTOR	10000	-83.9225	-46.3035
MTOR	10000	57.9247	42.2568
MUSK	10000	-215.591	70.8296
MUSK	2161	-94.0157	51.7395
MUSK	10000	-176.85	-135.593
MUSK	10000	-109.134	24.4425
MYLK	10000	-36.4662	28.1162
MYLK	10000	-63.1579	22.3055
MYLK	10000	-30.0752	20.6186
MYLK	10000	-40.8163	-35.4603
MYLK	10000	71.5486	-18.8696
MYLK	10000	-62.425	-26.3446
MYLK	331	-1719.29	-63.6943
MYLK2	10000	-3.00752	-34.3018
MYLK2	10000	123.684	31.1153
MYLK2	10000	119.925	69.3533
MYLK3	3003	20.7955	72.1076
MYLK3	4329	2.84091	-32.1076
MYLK3	1359	-77.6136	80.1794
MYLK3	3487	28.0682	18.296
MYLK4	10000	26.0234	-12.054
MYLK4	7565	81.5789	-58.3414
MYLK4	5391	70.1754	-15.5256
MYLK4	3314	53.8012	11.2825
MYLK4	5574	33.0409	-38.6692
MYO3A	10000	-250.866	74.041
MYO3A	10000	-3.93701	-51.9179
MYO3A	10000	-2.3622	50.4906
MYO3A	10000	38.5827	-7.3149
MYO3A	10000	26.6142	98.6619
MYO3B	10000	62.4266	49.0854
MYO3B	10000	126.223	79.878
MYO3B	1037	47.9452	65.5488
MYO3B	10000	-108.219	53.0488
MYO3B	10000	233.855	61.4329
NEK1	1779	-72.4138	23.2005
NEK1	3719	56.9655	24.9851
NEK1	10000	-11.7241	32.1237
NEK1	4829	20.5517	22.8435
NEK10	10000	-16.3803	-98.7111
NEK10	10000	-6.07102	98.2563
NEK10	10000	-74.1123	54.4352
NEK10	10000	116.724	34.1168
NEK11	10000	82.8409	48.4305
NEK11	10000	59.6591	-102.601
NEK11	10000	20.5682	-8.07175
NEK11	10000	-8.97727	-9.50673
NEK11	8917	61.4773	58.6547
NEK2	10000	78.1955	29.2409
NEK2	10000	137.218	71.4152
NEK2	10000	-4.51128	79.1003
NEK2	10000	88.7218	71.7901
NEK2	10000	83.4586	78.538
NEK3	6781	-62.3711	-32.4207
NEK3	10000	412.887	54.8991
NEK3	10000	504.639	79.683
NEK3	10000	-71.6495	-61.2392
NEK3	10000	-127.32	-67.0029
NEK4	10000	78.5851	36.399
NEK4	10000	-14.3403	45.7254
NEK4	10000	42.6386	10.7513
NEK4	10000	8.98662	-1.1658
NEK4	10000	204.398	64.3782
NEK4	10000	92.5217	30.6452
NEK4	10000	-33.0435	-32.1732
NEK4	10000	-182.609	-124.873
NEK5	10000	112.759	72.7034
NEK5	2399	46.8966	25.2843
NEK5	10000	52.4138	68.329
NEK5	10000	-56.8966	-57.6553
NEK5	10000	55.1724	-45.2318
NEK6	7889	119.503	89.7668
NEK6	3143	-336.329	20.3368
NEK6	1993	-117.591	173.187
NEK6	3007	-122.18	124.223
NEK6	2198	-258.7	69.0415
NEK7	10000	-6.47727	14.7085
NEK7	10000	46.9318	34.9776
NEK7	10000	63.9773	5.91928
NEK7	10000	46.6087	5.00849
NEK7	10000	16.6957	-11.6299
NEK7	8765	138.783	37.4363
NEK7	10000	36.3137	-6.00546
NEK8	4361	-82.1147	-12.5
NEK8	10000	-97.4128	4.61165
NEK8	3577	-110.461	15.8981
NEK8	10000	-27.4466	41.0194
NEK8	1598	103.712	67.4757
NEK9	10000	107.143	79.1003
NEK9	10000	-122.556	-13.1209
NEK9	5822	-43.8889	21.3225
NEK9	10000	-7.13725	-40.7643
NIM1	10000	63.667	56.9175
NIM1	8674	141.282	90.6553
NIM1	10000	-10.3487	24.1505
NLK	1650	19.8165	48.7967
NLK	10000	-208.807	-103.402
NLK	367	-470.826	116.017
NLK	10000	237.431	-45.3112
NLK	10000	-235.963	-26.2241
NPR1	1674	0.689655	39.6325
NPR1	10000	-77.931	24.4094
NPR1	8088	53.1034	18.6352
NPR1	9902	-15.8621	21.6098
NPR1	10000	-59.3103	-82.1522
NPR2	3666	14.8041	16.4683
NPR2	630	150.363	131.746
NPR2	10000	73.1495	35.3175
NPR2	10000	-2.61248	-49.6032
NPR2	10000	-65	-56.9501
NPR2	10000	76.1111	102.564
NPR2	10000	-22.2222	33.1984
NPR2	3729	41.6667	31.8489
NRK	3230	120.774	45.9357
NRK	4347	-18.9409	-42.344
NRK	6156	187.576	51.7958
NRK	10000	-98.778	-63.7051
NRK	10000	171.69	49.1493
NTRK1	10000	63.9773	38.7444
NTRK1	10000	-29.8864	-8.25112
NTRK1	10000	24.4318	1.61435
NTRK1	2093	-74.6591	-47.1749
NTRK2	10000	19.685	107.939
NTRK2	10000	-60.9449	81.3559
NTRK2	10000	-38.8976	-307.226
NTRK2	10000	-143.15	65.6557
NTRK2	10000	-185.039	23.9072
NTRK2	10000	-4.97512	-22.5203
NTRK2	10000	-1.24378	-39.9187
NTRK2	10000	-51.4925	-42.6829
NTRK3	10000	19.685	-107.404
NTRK3	10000	-176.535	7.49331
NTRK3	1328	18.7402	72.7921
NTRK3	5922	107.559	59.7681
NTRK3	10000	175.276	53.7021
NUAK1	487	69.379	119.845
NUAK1	1537	135.332	138.14
NUAK1	1272	-224.411	-117.984
NUAK1	10000	-58.6724	-6.97674
NUAK1	6053	-55.2463	9.76744
NUAK2	10000	146.9	42.6866
NUAK2	10000	-202.862	-96.8657
NUAK2	10000	179.968	21.6418
NUAK2	10000	-183.784	-19.5522
OBSCN	6058	48.6897	-3.0934
OBSCN	7830	15.0345	-3.45033
OBSCN	2801	40.1379	-0.713861
OBSCN	10000	-66.069	-32.1237
OBSCN	6789	29.6552	60.3212
OBSCN	10000	8.20513	24.6212
OBSCN	10000	33.4359	66.1797
OXSR1	9690	108.795	102.461
OXSR1	6545	-394.073	-11.0104
OXSR1	10000	-174.57	-184.585
OXSR1	10000	-63.6711	29.1451
PAK1	10000	166.457	99.554
PAK1	10000	-509.764	-130.062
PAK1	10000	-205.827	13.3809
PAK1	10000	-82.3622	84.5674
PAK1	10000	27.1144	-17.3171
PAK1	10000	-6.96517	-3.33333
PAK1	10000	8.20896	8.04878
PAK1	1497	8.95522	30.6504
PAK2	10000	104.22	18.7552
PAK2	10000	74.4954	33.029
PAK2	10000	92.4771	42.4896
PAK2	10000	-284.037	-96.5975
PAK2	10000	89.5413	58.4232
PAK2	10000	54.1322	46.7311
PAK2	10000	-12.259	4.66174
PAK3	10000	283.307	98.6567
PAK3	3392	178.696	62.9851
PAK3	10000	105.564	60.597
PAK3	10000	206.995	81.791
PAK3	10000	216.852	42.3881
PAK4	10000	138.004	72.636
PAK4	10000	-215.711	-20.251
PAK4	1566	-497.665	-33.3054
PAK4	10000	-151.592	-42.8452
PAK4	10000	-87.4735	-8.3682
PAK6	10000	189.64	124.341
PAK6	10000	-52.7027	20.6533
PAK6	153	196.246	179.347
PAK6	10000	3.45345	-113.804
PAK6	10000	-41.2913	25.7113
PAK7	10000	60.7424	18.932
PAK7	4618	-18.8976	-69.2961
PAK7	10000	-4.72441	-1.09223
PAK7	10000	56.243	42.1117
PAK7	10000	38.0202	33.3738
PASK	10000	-26.3682	-6.91057
PASK	10000	-152.239	-103.496
PASK	10000	7.92157	-54.2311
PASK	10000	51	18.3951
PASK	10000	53	63.8272
PASK	10000	66.7778	53.0864
PASK	578	87.2222	21.6049
PBK	10000	163.814	54.1623
PBK	10000	99.8498	37.3024
PBK	10000	82.7327	-10.1159
PBK	10000	62.012	5.05796
PBK	10000	140.09	10.5374
PCTK1	10000	-74.1897	-60.0729
PCTK1	2028	-152.701	-29.2616
PCTK1	10000	-28.0912	64.2662
PCTK1	10000	-90.8705	48.8703
PCTK1	10000	80.2548	49.7071
PCTK1	10000	-415.711	-27.2803
PCTK1	10000	-102.76	-8.3682
PCTK1	10000	-93.8429	30.9623
PCTK2	10000	70.9236	95.642
PCTK2	10000	-1.8244	17.821
PCTK2	10000	1.59635	7.393
PCTK2	5116	-26.9535	-20.1087
PCTK2	10000	23.9684	30.8696
PCTK2	10000	14.4864	4.78261
PCTK2	10000	-83.1431	-15.3261
PCTK2	10000	105.619	58.587
PCTK3	10000	-106.186	37.7338
PCTK3	10000	73.5395	51.5952
PCTK3	256	36.7698	101.43
PCTK3	10000	15.8076	-1.76018
PCTK3	10000	-9.96564	-73.5974
PDGFRA	10000	327.32	31.268
PDGFRA	10000	113.918	40.2017
PDGFRA	10000	59.2784	-20.317
PDGFRA	10000	395.361	57.4928
PDGFRA	10000	263.402	109.654
PDGFRB	10000	49.6591	12.3767
PDGFRB	10000	17.8409	8.78924
PDGFRB	10000	33.75	0.717489
PDGFRB	9023	0	26.2241
PDIK1L	10000	-122.68	30.7809
PDIK1L	10000	-77.3196	42.608
PDIK1L	10000	14.5475	55.9515
PDIK1L	10000	41.1226	79.7574
PDIK1L	10000	-236.082	43.0629
PDK1	10000	60.9844	-74.8405
PDK1	10000	49.94	-41.2944
PDK1	10000	-1.92077	-10.1185
PDK1	10000	48.2593	-14.1294
PDK1	10000	-73.1343	-69.5652
PDK1	8654	-50.3073	28.913
PDK1	10000	21.8613	31.413
PDK1	10000	86.655	60.4348
PDK2	876	-61.8898	-33.1847
PDK2	10000	-80.7874	41.3916
PDK2	10000	99.0551	-97.5914
PDK2	10000	-4.92554	25.3222
PDK2	10000	-139.404	30.4776
PDK3	2724	150.653	67.2619
PDK3	10000	-85.0508	-106.944
PDK3	10000	24.0929	-68.254
PDK3	10000	63.8607	-50.5952
PDK3	10000	45.8583	26.3446
PDK4	90
PDK4	10000	35.9087	35.5435
PDK4	10000	-64.8815	-18.6957
PDK4	10000	20.2809	14.7826
PDK4	10000	43.8104	49.2391
PDPK1	10000	-52	-24.2
PDPK1	10000	-123.9	-60.7
PDPK1	10000	-59.2	-43.8
PDPK1	451	215.979	-11.9597
PDPK1	377	244.845	133.573
PDPK1	66	-3853.09	119.452
PDPK1	2151	-40.9836	-17.9511
PDPK1	4199	57.1248	29.5113
PFTK1	10000	22.1077	96.4367
PFTK1	10000	-3.09278	-49.7346
PFTK1	10000	105.956	41.0917
PFTK1	10000	107.789	57.0129
PFTK1	10000	30.3551	34.8749
PFTK2	10000	107.156	55.4357
PFTK2	10000	58.7156	8.63071
PFTK2	5592	-0.366972	26.0581
PFTK2	10000	173.211	81.8257
PFTK2	10000	76.6972	9.79253
PHKA1	10000	95.1145	36.7415
PHKA1	10000	-163.817	-4.65503
PHKA1	10000	113.74	36.2427
PHKA1	10000	-71.9084	13.6326
PHKA1	10000	67.3282	83.1255
PHKA1	10000	72	70.184
PHKA1	10000	-16.6154	-7.84632
PHKA1	10000	26.8718	56.4394
PHKA1	10000	25.8462	55.1407
PHKA2	10000	133.588	-22.2776
PHKA2	10000	-215.42	-9.80881
PHKA2	10000	-1.98473	14.7963
PHKA2	10000	23.0534	7.8138
PHKA2	7273	50.6667	30.3571
PHKA2	10000	14.5641	42.0455
PHKA2	10000	-1.84615	30.0325
PHKA2	10000	1.64103	-2.21861
PHKB	10000	165.038	-103.408
PHKB	10000	57.2519	84.4555
PHKB	10000	-61.2214	-21.6126
[truncated: 1,171 more rows]
